# Supplementary material for: Bacterial Microbiota and Metabolic Character of Traditional Sour Cream and Butter in Buryatia, Russia
Source: Front Microbiol. 2018 Oct 22;9:2496. doi: 10.3389/fmicb.2018.02496 (PMC6232932; doi:10.3389/fmicb.2018.02496)
Supplement: TABLE S1 — All species content of butter and sour cream samples. [file Table_1.XLSX]

## Sheet: Sheet1
Table 1. All species content of butter and sour cream samples
taxonomy	BL14	BL18	BL20	BL9	BL11	BL17	BL21	BL26
Acetobacter aceti	0.01	0	0	0	0	0	0	0
Acetobacter cibinongensis	23.17	0	0	0	0	0	0	0.01
Achromobacter spanius	0	0	0.01	0	0	0.07	0.01	0
Acidovorax caeni	0	0.02	0	0	0	0	0	0
Acidovorax radicis	0	0	0	0	0	0.01	0	0
Acidovorax temperans	0	0.01	0.01	0	0	0.01	0.01	0
Acinetobacter baumannii	0	0.01	0	0	0	0	0	1.36
Acinetobacter calcoaceticus	0	0	0	0.01	0.14	0	0.01	0
Acinetobacter guillouiae	0.68	0.02	0	0	0.43	0	0	0.04
Acinetobacter johnsonii	0.09	0.37	0.76	2.6	0.72	2.39	0.96	0.23
Acinetobacter junii	0	0.01	0	0.15	0.08	0.22	0.01	0.01
Acinetobacter lwoffii	0	0.11	0.04	5.78	0.8	8.78	0	0.03
Acinetobacter parvus	0	0.02	0	0.01	0.03	0.06	0.01	0
Acinetobacter schindleri	0	0	0.01	0	0.01	0.07	0	0
Aerococcus urinaeequi	0	0	0	0.1	0	0.01	0	0
Aeromonas hydrophila	0	0	0	0	0.03	0	0	0
Agrococcus citreus	0	0	0	0.01	0	0	0	0
Agrococcus jenensis	0	0.01	0	0	0	0	0	0
Akkermansia muciniphila	0	0	0	0	0	0.01	0	0
Alistipes shahii	0	0	0	0.01	0	0	0	0
Alkanindiges illinoisensis	0	0	0.01	0	0	0.04	0	0
Allobaculum stercoricanis	0	0.02	0	0	0.01	0	0	0
Alloprevotella rava	0	0.03	0	0	0.17	0.07	0	0.03
Altererythrobacter dongtanensis	0	0	0	0	0	0.01	0	0
Anaerobiospirillum succiniciproducens	0	0	0	0	0	0.01	0	0
Aquincola tertiaricarbonis	0	0	0	0.01	0	0	0	0
Arthrobacter nitroguajacolicus	0	0.02	0	0	0	0	0	0
Arthrobacter oxydans	0	0	0	0	0	0.19	0	0
Arthrobacter parietis	0	0	0	0.01	0	0	0	0
Asticcacaulis benevestitus	0	0	0	0	0	0.01	0	0
Atopostipes suicloacalis	0	0	0	0	0.01	0.12	0	0
Azospira oryzae	0	0	0	0	0	0.02	0	0
Bacillus psychrotolerans	0	0	0	0	0	0.01	0	0
Bacillus simplex	0	0	0	0.01	0	0	0	0
Bacteroides coprocola	0	0.03	0	0.05	0.2	0.19	0	0
Bacteroides coprophilus	0	0	0	0	0	0.04	0	0
Bacteroides dorei	0	0.01	0.01	0.12	0.04	0.2	0	0.01
Bacteroides finegoldii	0	0	0.01	0	0	0	0	0
Bacteroides intestinalis	0	0	0	0	0.01	0.01	0	0
Bacteroides nordii	0	0	0	0	0	0	0	0.01
Bacteroides ovatus	0	0	0	0.04	0	0	0	0
Bacteroides plebeius	0	0	0	0.13	0.68	0.2	0	0
Bacteroides stercoris	0	0	0	0.02	0	0.02	0	0
Bacteroides thetaiotaomicron	0	0	0	0	0.03	0	0	0
Bacteroides uniformis	0	0	0	0.06	0.03	0.01	0	0
Barnesiella intestinihominis	0	0	0	0.04	0	0	0	0
Blautia glucerasea	0	0.02	0	0	0	0	0	0.01
Blautia obeum	0	0	0	0	0	0.01	0	0
Blautia wexlerae	0	0	0	0	0.03	0.01	0	0
Brachybacterium conglomeratum	0	0	0	0	0	0.01	0	0
Brevibacterium casei	0	0	0	0.33	0	0	0	0
Brevundimonas aveniformis	0	0.02	0	0	0	0	0	0
Brevundimonas bullata	0	0.02	0	0.06	0.03	0.35	0	0
Brevundimonas diminuta	0	0	0	0.01	0	0.01	0	0
Brevundimonas mediterranea	0	0	0	0.01	0	0.02	0	0
Brevundimonas terrae	0	0	0	0	0	0.05	0	0
Brevundimonas vesicularis	0	0.05	0	0.06	0.05	0.22	0	0
Brochothrix thermosphacta	0	0.02	0	0	0	0	0	0
Bryobacter aggregatus	0	0	0	0	0	0.06	0	0
Butyricicoccus pullicaecorum	0	0.01	0	0	0	0	0	0
Carnobacterium divergens	0	1.5	0	0	0.03	4.64	0	0
Carnobacterium gallinarum	0	0	0	0	0	0	0	0.01
Caulobacter leidyi	0	0.02	0	0	0.03	0.01	0	0
Chryseobacterium anthropi	0	0.05	0.01	0	0.04	0.19	0	0.01
Chryseobacterium arthrosphaerae	0	0.02	0	0	0	0	0.01	0
Chryseobacterium bovis	0	0	0	0	0	0	0	0.01
Chryseobacterium greenlandense	0	0	0.01	0.01	0.03	0.02	0	0
Chryseobacterium haifense	0	0.02	0	0.01	0.05	0.21	0	0.03
Chryseobacterium hispanicum	0	0	0	0	0.01	0.07	0	0
Chryseobacterium scophthalmum	0	0.06	0	0	0.07	0.1	0	0.02
Chryseomicrobium amylolyticum	0	0	0	0.01	0	0.72	0	0
Chryseomicrobium imtechense	0	0	0	0.06	0	0.2	0	0
Chryseomicrobium imtechense	0	0	0	0	0	0.01	0	0
Citrobacter gillenii	0	0	0	0	0	0	0	0.02
Citrobacter youngae	0	0	0	0	0	0	0	0.01
Cloacibacterium normanense	0	0	0	0	0	0.02	0	0
Clostridium disporicum	0	0	0	0	0	0.01	0	0
Clostridium hiranonis	0	0.1	0.01	0	0.14	0.93	0	0.02
Clostridium lactatifermentans	0	0	0	0	0.01	0	0	0
Clostridium nexile	0	0	0	0	0	0.02	0	0
Clostridium perfringens	0	0	0	0.01	0	0.01	0	0
Clostridium saccharogumia	0	0	0	0.01	0	0	0	0
Collinsella intestinalis	0	0	0	0	0	0.04	0	0
Comamonas denitrificans	0	0	0	0	0	0.01	0	0
Coprococcus comes	0	0	0	0	0	0.07	0	0
Coprococcus eutactus	0	0	0	0	0	0.02	0	0
Corynebacterium accolens	0	0	0	0	0	0.04	0	0
Corynebacterium glutamicum	0	0	0	0	0	0.01	0	0
Corynebacterium variabile	0	0.01	0	0	0	0	0	0
Curvibacter delicatus	0	0	0	0	0	0	0	0.01
Curvibacter gracilis	0	0.01	0	0.02	0.08	0.04	0	0
Curvibacter lanceolatus	0	0.1	0.02	0.11	0.51	0.38	0	0.04
Deinococcus geothermalis	0	0	0	0	0	0	0	0.02
Delftia lacustris	0	0.05	0.03	0.06	0.23	0.24	0	0.02
Devosia psychrophila	0	0	0	0.01	0	0	0	0
Dialister invisus	0	0	0	0.01	0	0	0	0
Dorea formicigenerans	0	0	0	0	0.01	0	0	0
Dorea longicatena	0	0	0	0	0	0.04	0	0.01
Duganella zoogloeoides	0	0	0	0	0.01	0	0	0
Empedobacter brevis	0	0	0	0	0	0	0	0.01
Enhydrobacter aerosaccus	0	0.49	0.01	0.09	0.1	0.72	0	0.04
Enterobacter amnigenus	0	0	0	0	0	0	0.01	0
Enterobacter cancerogenus	0.01	0	0	0	0	0	0	0
Enterobacter cloacae	0	0	0	0	0	0	0.01	0
Enterobacter hormaechei	0.09	0.05	0.01	0.01	0	0	0.02	0.04
Enterococcus cecorum	0	0.03	0	0	0	0.04	0	0
Enterococcus durans	0	0.01	0.03	0.27	0	0.05	0	0.12
Enterococcus faecalis	0	0	0	0.05	0	0	0	0.06
Enterococcus italicus	0	0	0.01	0	0	0	0.01	0
Enterococcus sulfureus	0	0	0	0.05	0	0	0	0.03
Erythromicrobium ramosum	0	0	0	0.01	0	0	0	0
Escherichia/Shigella dysenteriae	0.01	0	0	0	0.01	0.06	0	0.35
Escherichia coli	0	0	0	0.01	0	0	0.01	0.12
Escherichia hermannii	0	0	0	0	0	0	0.52	0
Eubacterium biforme	0	0	0	0	0.03	0	0	0
Eubacterium coprostanoligenes	0	0	0	0.01	0.01	0.01	0	0
Eubacterium cylindroides	0	0	0	0.01	0	0	0	0
Eubacterium rectale	0	0	0	0.05	0.1	0	0	0
Faecalibacterium prausnitzii	0	0.01	0	0.04	0.23	0.14	0	0
Ferruginibacter lapsinanis	0	0	0	0.01	0	0	0	0
Flavobacterium cheniae	0	0	0	0	0	0.02	0	0
Flavobacterium dankookense	0	0	0	0	0	0.01	0	0
Flavobacterium mizutaii	0.01	0	0	0	0	0	0	0
Flavobacterium succinicans	0	0	0	0.01	0	0	0	0
Flavobacterium terrigena	0	0	0	0.02	0	0	0	0
Flavobacterium ummariense	0	0	0	0	0	0.02	0	0
Frigoribacterium faeni	0	0	0	0	0	0.02	0	0
Fusobacterium perfoetens	0	0.01	0	0	0.03	0	0	0
Fusobacterium varium	0	0.01	0	0	0.01	0	0	0.01
Gemella haemolysans	0	0.01	0	0	0	0	0	0
Geobacillus thermoleovorans	0	0	0	0	0	0.01	0	0
Geobacillus vulcani	0	0	0	0	0	0.01	0	0
Gordonia paraffinivorans	0	0	0	0	0	0	0	0.01
Gulbenkiania mobilis	0	0	0.01	0	0	0	0	0
Hafnia paralvei	0	0	0	0	0	0	0	0.02
Herbaspirillum huttiense	0.01	0.2	0.01	0	0.25	0.84	0	0
Hymenobacter metalli	0	0	0	0.04	0	0	0	0
Iamia majanohamensis	0	0	0	0.01	0	0.01	0	0
Inhella inkyongensis	0	0	0	0.01	0	0	0	0
Insolitispirillum peregrinum	0	0	0	0.01	0	0	0	0
Janibacter melonis	0	0	0	0	0.01	0	0	0
Klebsiella oxytoca	0.29	0	0.01	0	0	0	0	0.02
Klebsiella pneumoniae	0	0	0	0	0	0	0.08	0.02
Kluyvera cryocrescens	0.01	0	0	0	0	0	0	0
Kluyvera intermedia	0	0	0	0	0	0	0	0.01
Kocuria palustris	0	0.01	0	0.02	0	0	0	0
Kocuria salsicia	0	0.01	0	0	0.01	0.01	0	0
Kurthia gibsonii	0	0.02	0	0	0	0	0	0.01
Kytococcus sedentarius	0	0	0	0	0	0.01	0	0
Lactobacillus animalis	0	0.13	0	0.04	0.04	0.72	0	0.01
Lactobacillus delbrueckii	0.03	0.21	0.06	0.38	0.73	3.67	0	0.02
Lactobacillus gallinarum	0.07	0	0	0	0	0	0	0
Lactobacillus hamsteri	0.01	0	0	0	0	0	0	0
Lactobacillus helveticus	8.07	0.08	0	0	0.09	0.56	0.01	0
Lactobacillus kefiranofaciens	0	0	0	0	0	0	0	0.01
Lactobacillus paracasei	0.07	0.01	0	0.01	0.01	2.03	0	0
Lactobacillus paraplantarum	0	0	0	0.01	0	0	0	0
Lactobacillus pentosus	0.03	0.01	0	0.51	0.05	1.57	0	0.02
Lactobacillus reuteri	0	0	0	0	0	0.21	0	0
Lactobacillus rogosae	0	0	0	0	0.07	0	0	0
Lactobacillus salivarius	0	0	0	0.02	0	0	0	0
Lactococcus chungangensis	0	9.9	0.01	0	0.09	0.79	0	7.91
Lactococcus garvieae	0	0	0	0	0	0	0	0.04
Lactococcus lactis	56.58	6.52	97.34	7.24	67.22	1.27	87.89	33.32
Lactococcus raffinolactis	4.51	55.47	0	0.01	10.74	17.03	0	2.77
Leuconostoc citreum	0	0	0	0	0	0	0	0.18
Leuconostoc fallax	0.03	0.01	0	0	0	0	0	0.01
Leuconostoc lactis	0	7.44	0	0.61	0.73	0.3	0	0.02
Leuconostoc mesenteroides	2.27	1.51	0.53	0.01	0	0.09	0.01	0.96
Leuconostoc pseudomesenteroides	0.03	0.01	0.03	0	0	0	0	0.02
Limnobacter thiooxidans	0	0	0	0.02	0	0	0	0
Lysobacter xinjiangensis	0	0	0	0	0.03	0.01	0	0
Macrococcus caseolyticus	0.16	2.14	0.31	0.87	1.53	0.66	0.18	0.12
Massilia aurea	0	0.04	0	0	0.07	0.2	0	0
Massilia haematophila	0	0	0	0	0.01	0	0	0
Massilia timonae	0	0.21	0.01	0	0.05	0.3	0	0
Megamonas rupellensis	0	0	0	0.01	0	0.01	0	0
Methylophilus methylotrophus	0	0	0	0	0.01	0	0	0
Microbacterium aurum	0	0	0	0	0	0.01	0	0
Microbacterium chocolatum	0	0	0	0.01	0	0	0	0
Microbacterium lacticum	0.01	0	0	0.12	0.01	0	0	0
Microbacterium maritypicum	0	0.01	0	0.02	0	0.02	0	0
Microbispora rosea	0	0	0	0	0.01	0	0	0
Micrococcus antarcticus	0	0	0	0	0	0.01	0	0
Micrococcus terreus	0	0	0	0.05	0	0	0	0
Nakamurella lactea	0	0	0	0	0	0.01	0	0
Naxibacter suwonensis	0	0	0	0	0.05	0.01	0	0
Naxibacter varians	0	0	0	0	0	0.06	0	0
Odoribacter splanchnicus	0	0	0	0	0.01	0	0	0.01
Oscillibacter valericigenes	0	0	0	0.01	0.01	0	0	0
Pantoea agglomerans	0	0.01	0	0	0	0	0	0
Parabacteroides distasonis	0	0	0	0.01	0	0	0	0
Parabacteroides merdae	0	0	0	0.04	0.01	0.05	0	0
Paracoccus aminovorans	0	0	0	0	0.01	0.02	0	0
Paracoccus marcusii	0	0.01	0	0.1	0	0.16	0	0
Paracoccus marinus	0	0	0	0	0	0.11	0	0
Paracoccus sphaerophysae	0	0	0	0	0.01	0.01	0	0
Paracoccus yeei	0	0	0	0.01	0.01	0	0	0
Paraprevotella clara	0	0	0	0.01	0	0	0	0
Parasutterella excrementihominis	0	0	0	0	0.01	0	0	0
Parasutterella secunda	0	0.02	0	0	0.01	0	0	0
Pediococcus acidilactici	0.01	0	0	0	0	0	0	0
Pedobacter duraquae	0	0	0	0	0	0.11	0	0
Pelomonas saccharophila	0	0	0	0	0	0	0	0.01
Peptococcus niger	0	0.01	0	0	0	0.1	0	0
Peredibacter starrii	0	0	0	0	0	0.02	0	0
Perlucidibaca piscinae	0	0.01	0.01	0	0	0	0	0
Phascolarctobacterium faecium	0	0	0	0.01	0	0.11	0	0
Phenylobacterium haematophilum	0	0	0	0.02	0	0.01	0	0
Pigmentiphaga litoralis	0	0	0	0.05	0	0	0	0
Plantibacter flavus	0	0.02	0	0	0	0	0	0
Porphyrobacter dokdonensis	0	0	0	0.01	0	0	0	0
Prevotella copri	0	0.05	0	0.23	0.04	0.25	0	0.18
Prevotella stercorea	0	0	0	0	0	0.02	0	0
Propionibacterium acnes	0	0	0	0.01	0.09	0.4	0	0
Prosthecobacter debontii	0	0	0	0	0	0.04	0	0
Pseudoclavibacter bifida	0	0	0	0.05	0	0	0	0
Pseudomonas aeruginosa	0	0	0	0	0	0	0	0.01
Pseudomonas alcaliphila	0	0	0	0	0	0	0.01	0
Pseudomonas fragi	0.6	0.28	0.02	0	0	0.07	0	0
Pseudomonas graminis	0	0.03	0	0	0	0	0.01	0
Pseudomonas koreensis	0	0	0	0	0	0	0.67	0.01
Pseudomonas moraviensis	0	0	0	0	0	0	0.01	0
Pseudomonas peli	0	0	0	0	0	0.01	0	0
Pseudomonas rhizosphaerae	0	0.06	0	0	0	0	0	0
Pseudomonas syringae	0	0	0	0	0	0.01	0.03	0
Pseudomonas umsongensis	0	0	0	0	0	0	0.02	0
Pseudomonas veronii	0	0.65	0	0.02	0.01	0.25	0	0
Pseudomonas viridiflava	0	0.12	0.01	0	0.01	0	0.01	0
Pseudoxanthomonas mexicana	0	0	0	0	0	0.04	0	0
Psychrobacter arenosus	0	0	0	0.04	0	0.02	0	0
Psychrobacter faecalis	0	0	0	0	0	0.04	0	0
Rahnella aquatilis	0	0.03	0	0	0	0	0	0
Ralstonia pickettii	0	0.03	0	0.01	0.03	0	0	0.01
Raoultella ornithinolytica	0.06	0	0	0	0	0	0	0.01
Rheinheimera tangshanensis	0	0	0	0	0	0.05	0	0
Rhizobacter dauci	0	0	0	0.2	0	0	0	0
Rhizobium radiobacter	0	0	0	0	0	0.01	0	0
Roseburia faecis	0	0	0	0	0.05	0	0	0
Roseburia intestinalis	0	0	0	0	0.01	0	0	0
Roseburia inulinivorans	0	0	0	0	0.03	0.07	0	0
Roseomonas aestuarii	0	0	0	0.01	0	0.25	0	0
Rothia amarae	0	0	0	0	0.01	0	0	0
Rothia nasimurium	0	0	0	0.02	0.03	0	0	0
Ruminococcus bromii	0	0	0	0.01	0.01	0	0	0
Ruminococcus callidus	0	0	0	0.01	0	0	0	0
Ruminococcus faecis	0	0	0	0.01	0	0	0	0
Ruminococcus lactaris	0	0.01	0	0	0	0.02	0	0
Ruminococcus torques	0	0	0	0	0.01	0.05	0	0.01
Salmonella enterica	0	0	0	0	0	0	0.8	0
Sediminibacterium salmoneum	0	0.01	0	0	0	0	0	0
Serratia marcescens	0	0	0	0	0.01	0	0	0
Serratia symbiotica	0	0	0	0.05	0	0	0	0
Solirubrobacter soli	0	0	0	0	0	0.01	0	0
Sphaerobacter thermophilus	0	0	0	0.01	0	0	0	0
Sphingobacterium alimentarium	0	0	0	0	0	0.02	0	0
Sphingobacterium faecium	0	0.21	0	0	0	0	0	0
Sphingobacterium multivorum	0.01	0	0	0	0	0	0	0
Sphingobium amiense	0	0.01	0	0	0	0	0	0
Sphingomonas aestuarii	0	0.03	0	0.04	0	0.09	0	0
Sphingomonas dokdonensis	0	0	0	0.01	0.01	0	0	0
Sphingomonas jaspsi	0	0	0	0.02	0	0	0	0
Sphingomonas kaistensis	0	0	0	0	0	0.01	0	0
Sphingomonas panni	0	0	0	0	0	0	0.01	0
Sphingomonas yanoikuyae	0	0	0	0	0	0.01	0	0
Staphylococcus capitis	0	0.01	0	0	0	0.06	0	0
Staphylococcus carnosus	0.01	0	0	0	0	0	0	0
Staphylococcus epidermidis	0	0	0.01	0.02	0.04	0.06	0	0
Staphylococcus equorum	0	0	0	0	0	0.1	0	0
Staphylococcus hominis	0	0	0	0	0	0.05	0	0
Staphylococcus warneri	0	0	0	0	0.05	0	0	0
Stenotrophomonas chelatiphaga	0	0	0	0.01	0	0	0	0
Stenotrophomonas maltophilia	0	0.02	0	0	0	0	0.01	0.02
Stenotrophomonas terrae	0	0	0	0.01	0	0	0	0
Streptococcus agalactiae	0	0	0	0	0	0	0	0.02
Streptococcus alactolyticus	0	0.02	0	0	0	0.16	0	0.01
Streptococcus dysgalactiae	0	0	0	0	0	0	0	0.01
Streptococcus gallolyticus	0	0.03	0.02	0	0	0.06	0	0.86
Streptococcus infantarius	0	0.02	0	0	0.01	0.11	0	0.44
Streptococcus luteciae	0	0	0	0	0	0	0	0.01
Streptococcus minor	0	0	0	0.09	0	0	0	0.05
Streptococcus parauberis	0	0.19	0	0.07	0.14	0.09	0	0.19
Streptococcus salivarius	0	0	0	0.06	0	0	0	0.08
Streptococcus thermophilus	0	0.51	0.03	14.76	0.61	1.42	0.04	36.19
Subdoligranulum variabile	0	0	0	0	0.01	0	0	0
Sutterella stercoricanis	0	0.02	0	0	0	0	0	0
Thermomonas brevis	0	0	0	0	0.05	0.01	0	0
Thermus thermophilus	0	0	0	0	0.01	0	0	0
Treponema medium	0	0	0	0.01	0	0	0	0
Vampirovibrio chlorellavorus	0	0	0	0.01	0	0	0	0
Veillonella parvula	0	0	0	0	0	0.09	0	0
Wautersiella falsenii	0	0	0	0	0.05	0	0	0
Zhihengliuella aestuarii	0	0	0	0	0	0.01	0	0
gut metagenome	0	0	0	0	0.01	0	0	0
unclassified	3.04	10.31	0.64	63.18	11.42	42.11	8.63	13.58
